# Supplementary material for: Cryo-EM structure of the Rous sarcoma virus octameric cleaved synaptic complex intasome
Source: Commun Biol. 2021 Mar 12;4:330. doi: 10.1038/s42003-021-01855-2 (PMC7955051; doi:10.1038/s42003-021-01855-2)
Supplement: Supplementary file 5 — Supplementary Data 1 [file 42003_2021_1855_MOESM5_ESM.xlsx]

## Sheet: Figure 5b
		Relative infectivity (% 1-323(WT)) n=5
Experiment	Technical replicate	Sham	RSV-IN_1-269	RSV-IN_1-270	RSV-IN_1-272	RSV-IN_1-274	RSV-IN_1-278	RSV-IN_1-282	RSV-IN_1-286	RSV-IN_1-323
1	1	0.0114001	102.403	94.8149	92.8937	91.6203	73.4136	109.181	132.227	85.9449
	2	-0.0114001	90.8294	59.5411	112.79	81.8939	67.7497	88.5564	114.678	114.055
2	1	0.012545	103.179	104.68	35.9231	77.9658	110.098	81.3499	76.1851	49.7828
	2	-0.012545	128.041	92.3029	74.469	81.0901	70.0117	119.98	99.7955	150.217
3	1	0.556384	114.81	82.4794	126.476	123.057	136.024	102.477	123.27	119.29
	2	-0.556384	85.6417	96.1298	74.573	82.6185	95.0271	129.162	118.873	80.7097
4	1	0.208543	119.507	97.8207	129.522	90.4245	79.8892	128.954	73.2782	85.9745
	2	-0.208543	95.1331	87.4856	84.7415	133.208	134.802	73.1568	78.4634	114.026
5	1	-0.012013	106.115	157.857	134.348	102.956	135.278	108.993	69.1985	94.0766
	2	0.012013	84.8407	156.383	141.063	118.547	126.657	93.6963	120.253	105.923
Average		0	103.05	102.949	100.68	98.3381	102.895	103.551	100.622	100
Experiment 1
BCA-Standards
	OD 5621	OD 5622	Avg-OD 5622	Corrected-OD	BSA(µg/µl)
std-A	2.3966	2.3694	2.383	2.30185	2
std-B	1.387	1.2808	1.3339	1.25275	1
std-C	0.7709	0.7757	0.7733	0.69215	0.5
std-D	0.4688	0.4376	0.4532	0.37205	0.25
std-E	0.2526	0.2779	0.26525	0.1841	0.125
std-F	0.1685	0.1618	0.16515	0.084	0.0625
blank	0.0807	0.0816	0.08115	0	0
y = 1.1342x + 0.0702
R² = 0.9969								RLU values = Primary luciferse data								Relative Infectivity-% WT (ASV IN 1-323)
BCA values (Samples)					X=(Y-0.0702)/1.1342			Normalization
	OD 5621	OD 5622	Avg-OD 5622	Corrected-OD	Conc. (µg/µl)	Final conc. (µg/µl)		RLU1	RLU2	AVG -RLU	RLU/(BCA*30ul)	Corrected RLU/µg	AVG-corrected RLU/µg	Std Dev.		Percentage Infectivity	Average	Std Dev
												11.1843
Sham virus (1)	0.342	0.343	0.3425	0.26135	0.168533	0.842664		312	291	301.5	11.9265	0.742176				0.0114001
Sham virus (2)	0.354	0.36	0.357	0.27585	0.181317	0.906586		270	298	284	10.4421	-0.742176	0	0.605984		-0.0114001	0	0.0114001
RSV-IN_1-323 (1)	0.313	0.308	0.3105	0.22935	0.140319	0.701596		116835	119172	118004	5606.43	5595.25				85.9449
RSV-IN_1-323 (2)	0.3048	0.3046	0.3047	0.22355	0.135205	0.676027		149447	152189	150818	7436.49	7425.3	6510.28	915.027		114.055	100	14.0551
RSV-IN_1-269 (1)	0.3187	0.314	0.31635	0.2352	0.145477	0.727385		148169	143276	145722	6677.92	6666.73				102.403
RSV-IN_1-269 (2)	0.3328	0.3225	0.32765	0.2465	0.15544	0.7772		136714	139554	138134	5924.43	5913.25	6289.99	376.743		90.8294	96.6163	5.7869
RSV-IN_1-270 (1)	0.3151	0.3224	0.31875	0.2376	0.147593	0.737965		138304	135506	136905	6183.9	6172.71				94.8149
RSV-IN_1-270 (2)	0.3087	0.3389	0.3238	0.24265	0.152045	0.760227		90330	86992	88661	3887.48	3876.29	5024.5	1148.21		59.5411	77.178	17.6369
RSV-IN_1-272 (1)	0.2875	0.2912	0.28935	0.2082	0.121672	0.608358		110308	110848	110578	6058.82	6047.64				92.8937
RSV-IN_1-272 (2)	0.3035	0.2962	0.29985	0.2187	0.130929	0.654646		145037	143823	144430	7354.1	7342.91	6695.27	647.639		112.79	102.842	9.94794
RSV-IN_1-274 (1)	0.3023	0.3069	0.3046	0.22345	0.135117	0.675586		118639	123596	121118	5975.92	5964.74				91.6203
RSV-IN_1-274 (2)	0.306	0.313	0.3095	0.22835	0.139437	0.697187		109065	114427	111746	5342.7	5331.52	5648.13	316.608		81.8939	86.7571	4.8632
RSV-IN_1-278 (1)	0.3085	0.3107	0.3096	0.22845	0.139526	0.697628		106842	93682	100262	4790.61	4779.43				73.4136
RSV-IN_1-278 (2)	0.3041	0.3285	0.3163	0.23515	0.145433	0.727165		96069	96857	96463	4421.88	4410.69	4595.06	184.367		67.7497	70.5817	2.83194
RSV-IN_1-282 (1)	0.2974	0.2864	0.2919	0.21075	0.12392	0.6196		132729	131934	132332	7119.19	7108.01				109.181
RSV-IN_1-282 (2)	0.3004	0.3049	0.30265	0.2215	0.133398	0.66699		112400	118770	115585	5776.45	5765.26	6436.64	671.372		88.5564	98.8689	10.3125
RSV-IN_1-286 (1)	0.3063	0.3095	0.3079	0.22675	0.138027	0.690134		187180	169738	178459	8619.53	8608.35				132.227
RSV-IN_1-286 (2)	0.3281	0.3292	0.32865	0.2475	0.156322	0.781608		190419	160228	175324	7477.04	7465.86	8037.1	571.246		114.678	123.453	8.77453
blank	0.0807	0.0816	0.08115	0		0
Experiment 2
BCA-Standards
	OD 5621	OD 5622	Avg-OD 5622	Corrected-OD	BSA(µg/µl)
std-A	3.178	3.006	3.092	2.991	2
std-B	1.82	1.812	1.816	1.715	1
std-C	1.089	1.077	1.083	0.982	0.5
std-D	0.645	0.634	0.6395	0.5385	0.25
std-E	0.357	0.379	0.368	0.267	0.125
std-F	0.223	0.227	0.225	0.124	0.0625
blank	0.104	0.098	0.101	0	0
y = 1.4632x + 0.1427
R² = 0.9922																Relative Infectivity-% WT (ASV IN 1-323)
BCA values (Samples)					X=(Y-0.1427)/1.4632			Normalization
	OD 5621	OD 5622	Avg-OD 5622	Corrected-OD	Conc. (µg/µl)	Final conc. (µg/µl)		RLU1	RLU2	AVG -RLU	RLU/(BCA*30ul)	Corrected RLU/µg	AVG-corrected RLU/µg	Std Dev.		Percentage Infectivity	Average	Std Dev
												10.998
Sham virus (1)	0.508	0.506	0.507	0.406	0.179948	0.89974		312	320	316	11.7071	0.709111				0.012545
Sham virus (2)	0.505	0.501	0.503	0.402	0.177214	0.886072		263	284	273.5	10.2889	-0.709111	8.88178e-16	0.709111		-0.012545	0	0.012545
RSV-IN_1-323 (1)	0.452	0.448	0.45	0.349	0.140992	0.704962		56262	63229	59745.5	2825	2814				49.7828
RSV-IN_1-323 (2)	0.497	0.488	0.4925	0.3915	0.170038	0.850191		213436	220269	216852	8502.11	8491.11	5652.55	2838.55		150.217	100	50.2172
RSV-IN_1-269 (1)	0.507	0.498	0.5025	0.4015	0.176873	0.884363		159234	150818	155026	5843.23	5832.23				103.179
RSV-IN_1-269 (2)	0.497	0.503	0.5	0.399	0.175164	0.87582		189907	191001	190454	7248.6	7237.6	6534.91	702.685		128.041	115.61	12.4313
RSV-IN_1-270 (1)	0.485	0.492	0.4885	0.3875	0.167305	0.836523		149469	148070	148770	5928.09	5917.09				104.68
RSV-IN_1-270 (2)	0.505	0.515	0.51	0.409	0.181998	0.909992		145754	139718	142736	5228.47	5217.47	5567.28	349.81		92.3029	98.4915	6.18853
RSV-IN_1-272 (1)	0.486	0.48	0.483	0.382	0.163546	0.817728		49352	50815	50083.5	2041.57	2030.57				35.9231
RSV-IN_1-272 (2)	0.507	0.501	0.504	0.403	0.177898	0.889489		112979	112261	112620	4220.4	4209.4	3119.99	1089.42		74.469	55.1961	19.273
RSV-IN_1-274 (1)	0.511	0.507	0.509	0.408	0.181315	0.906575		121750	118568	120159	4418.06	4407.06				77.9658
RSV-IN_1-274 (2)	0.508	0.502	0.505	0.404	0.178581	0.892906		123923	122233	123078	4594.66	4583.66	4495.36	88.301		81.0901	79.528	1.56214
RSV-IN_1-278 (1)	0.508	0.506	0.507	0.406	0.179948	0.89974		170356	166201	168278	6234.34	6223.34				110.098
RSV-IN_1-278 (2)	0.491	0.497	0.494	0.393	0.171063	0.855317		102574	101083	101828	3968.45	3957.45	5090.4	1132.94		70.0117	90.0548	20.043
RSV-IN_1-282 (1)	0.487	0.482	0.4845	0.3835	0.164571	0.822854		115095	112474	113784	4609.34	4598.35				81.3499
RSV-IN_1-282 (2)	0.517	0.514	0.5155	0.4145	0.185757	0.928786		185838	192713	189276	6792.93	6781.94	5690.14	1091.8		119.98	100.665	19.3151
RSV-IN_1-286 (1)	0.513	0.517	0.515	0.414	0.185416	0.927078		119214	120940	120077	4317.4	4306.4				76.1851
RSV-IN_1-286 (2)	0.488	0.474	0.481	0.38	0.162179	0.810894		136515	138475	137495	5651.99	5640.99	4973.7	667.296		99.7955	87.9903	11.8052
blank	0.104	0.098	0.101	0		0
Experiment 3
BCA-Standards
	OD 5621	OD 5622	Avg-OD 5622	Corrected-OD	BSA(µg/µl)
std-A	2.2138	2.1151	2.16445	2.08195	2
std-B	1.2457	1.3947	1.3202	1.2377	1
std-C	0.6982	0.6879	0.69305	0.61055	0.5
std-D	0.4292	0.4392	0.4342	0.3517	0.25
std-E	0.2512	0.2783	0.26475	0.18225	0.125
std-F	0.1831	0.2056	0.19435	0.11185	0.0625
blank	0.083	0.082	0.0825	0	0
y = 1.0268x + 0.0889
R² = 0.9926																Relative Infectivity-% WT (ASV IN 1-323)
BCA values (Samples)					X=(Y-0.0889)/1.0268			Normalization
	OD 5621	OD 5622	Avg-OD 5622	Corrected-OD	Conc. (µg/µl)	Final conc. (µg/µl)		RLU1	RLU2	AVG -RLU	RLU/(BCA*30ul)	Corrected RLU/µg	AVG-corrected RLU/µg	Std Dev.		Percentage Infectivity	Average	Std Dev
												12.1802
Sham virus (1)	0.357	0.3719	0.36445	0.28195	0.188011	0.940056		384	362	373	13.2262	1.04595				0.556384
Sham virus (2)	0.3807	0.39	0.38535	0.30285	0.208366	1.04183		327	369	348	11.1343	-1.04595	-8.88178e-16	1.04595		-0.556384	0	0.556384
RSV-IN_1-323 (1)	0.3251	0.3336	0.32935	0.24685	0.153827	0.769137		5778	5133	5455.5	236.434	224.254				119.29
RSV-IN_1-323 (2)	0.373	0.3785	0.37575	0.29325	0.199016	0.995082		5021	4765	4893	163.906	151.726	187.99	36.2638		80.7097	100	19.2903
RSV-IN_1-269 (1)	0.3644	0.3607	0.36255	0.28005	0.186161	0.930804		6449	6285	6367	228.011	215.83				114.81
RSV-IN_1-269 (2)	0.3736	0.371	0.3723	0.2898	0.195656	0.978282		5111	5054	5082.5	173.178	160.998	188.414	27.4165		85.6417	100.226	14.584
RSV-IN_1-270 (1)	0.3826	0.3823	0.38245	0.29995	0.205541	1.02771		5213	5099	5156	167.233	155.053				82.4794
RSV-IN_1-270 (2)	0.3736	0.414	0.3938	0.3113	0.216595	1.08298		6288	6246	6267	192.894	180.714	167.883	12.8306		96.1298	89.3046	6.82518
RSV-IN_1-272 (1)	0.3629	0.357	0.35995	0.27745	0.183629	0.918144		6913	6856	6884.5	249.943	237.762				126.476
RSV-IN_1-272 (2)	0.3972	0.3936	0.3954	0.3129	0.218153	1.09077		5018	4954	4986	152.37	140.19	188.976	48.7865		74.573	100.525	25.9517
RSV-IN_1-274 (1)	0.3901	0.3831	0.3866	0.3041	0.209583	1.04792		7620	7691	7655.5	243.515	231.335				123.057
RSV-IN_1-274 (2)	0.3975	0.3949	0.3962	0.3137	0.218933	1.09466		5284	5717	5500.5	167.494	155.314	193.325	38.0103		82.6185	102.838	20.2194
RSV-IN_1-278 (1)	0.4063	0.4116	0.40895	0.32645	0.23135	1.15675		9353	9240	9296.5	267.892	255.711				136.024
RSV-IN_1-278 (2)	0.4346	0.4539	0.44425	0.36175	0.265728	1.32864		7805	7407	7606	190.821	178.641	217.176	38.5351		95.0271	115.526	20.4985
RSV-IN_1-282 (1)	0.4088	0.4092	0.409	0.3265	0.231399	1.15699		7010	7209	7109.5	204.827	192.647				102.477
RSV-IN_1-282 (2)	0.4314	0.434	0.4327	0.3502	0.25448	1.2724		9865	9602	9733.5	254.991	242.81	217.729	25.0818		129.162	115.819	13.3421
RSV-IN_1-286 (1)	0.3949	0.4113	0.4031	0.3206	0.225653	1.12826		8231	8281	8256	243.915	231.735				123.27
RSV-IN_1-286 (2)	0.4004	0.4066	0.4035	0.321	0.226042	1.13021		7862	8118	7990	235.649	223.469	227.602	4.13275		118.873	121.071	2.19839
blank	0.083	0.082	0.0825	0		0
Experiment 4
BCA-Standards
	OD 5621	OD 5622	Avg-OD 5622	Corrected-OD	BSA(µg/µl)
std-A	2.5462	2.4272	2.4867	2.4002	2
std-B	1.4545	1.4785	1.4665	1.38	1
std-C	0.8558	0.8597	0.85775	0.77125	0.5
std-D	0.5068	0.5196	0.5132	0.4267	0.25
std-E	0.3244	0.2993	0.31185	0.22535	0.125
std-F	0.1998	0.2124	0.2061	0.1196	0.0625
blank	0.0872	0.0858	0.0865	0	0
y = 1.1699x + 0.1194
R² = 0.9938																Relative Infectivity-% WT (ASV IN 1-323)
BCA values (Samples)					X=(Y-0.1194)/1.1699			Normalization
	OD 5621	OD 5622	Avg-OD 5622	Corrected-OD	Conc. (µg/µl)	Final conc. (µg/µl)		RLU1	RLU2	AVG -RLU	RLU/(BCA*30ul)	Corrected RLU/µg	AVG-corrected RLU/µg	Std Dev.		Percentage Infectivity	Average	Std Dev
												11.3056
Sham virus (1)	0.4367	0.4373	0.437	0.3505	0.197538	0.987691		334	355	344.5	11.6264	0.320844				0.208543
Sham virus (2)	0.4515	0.4495	0.4505	0.364	0.209078	1.04539		355	334	344.5	10.9848	-0.320844	-8.88178e-16	0.320844		-0.208543	0	0.208543
RSV-IN_1-323 (1)	0.3538	0.327	0.3404	0.2539	0.114967	0.574835		2455	2497	2476	143.577	132.272				85.9745
RSV-IN_1-323 (2)	0.4653	0.449	0.45715	0.37065	0.214762	1.07381		6101	5930	6015.5	186.734	175.428	153.85	21.5783		114.026	100	14.0255
RSV-IN_1-269 (1)	0.4521	0.4492	0.45065	0.36415	0.209206	1.04603		6167	6082	6124.5	195.167	183.861				119.507
RSV-IN_1-269 (2)	0.4444	0.4406	0.4425	0.356	0.20224	1.0112		4623	4943	4783	157.668	146.362	165.112	18.7494		95.1331	107.32	12.1868
RSV-IN_1-270 (1)	0.3637	0.3686	0.36615	0.27965	0.136978	0.684888		3342	3307	3324.5	161.803	150.497				97.8207
RSV-IN_1-270 (2)	0.4633	0.469	0.46615	0.37965	0.222455	1.11227		5028	4709	4868.5	145.902	134.597	142.547	7.95024		87.4856	92.6531	5.16753
RSV-IN_1-272 (1)	0.4114	0.3803	0.39585	0.30935	0.162364	0.811822		5317	4940	5128.5	210.576	199.27				129.522
RSV-IN_1-272 (2)	0.4654	0.4654	0.4654	0.3789	0.221814	1.10907		4146	5282	4714	141.68	130.375	164.823	34.4477		84.7415	107.132	22.3905
RSV-IN_1-274 (1)	0.4479	0.4518	0.44985	0.36335	0.208522	1.04261		4247	5163	4705	150.424	139.118				90.4245
RSV-IN_1-274 (2)	0.4525	0.4488	0.45065	0.36415	0.209206	1.04603		6562	7010	6786	216.246	204.941	172.029	32.9113		133.208	111.816	21.3918
RSV-IN_1-278 (1)	0.4773	0.4826	0.47995	0.39345	0.234251	1.17125		4581	4851	4716	134.215	122.91				79.8892
RSV-IN_1-278 (2)	0.4623	0.4563	0.4593	0.3728	0.2166	1.083		7471	6740	7105.5	218.698	207.393	165.151	42.2416		134.802	107.346	27.4564
RSV-IN_1-282 (1)	0.4863	0.4501	0.4682	0.3817	0.224207	1.12104		7578	6527	7052.5	209.702	198.396				128.954
RSV-IN_1-282 (2)	0.4848	0.4659	0.47535	0.38885	0.230319	1.15159		4254	4304	4279	123.857	112.552	155.474	42.9223		73.1568	101.056	27.8988
RSV-IN_1-286 (1)	0.477	0.4727	0.47485	0.38835	0.229891	1.14946		4295	4260	4277.5	124.044	112.738				73.2782
RSV-IN_1-286 (2)	0.4834	0.4963	0.48985	0.40335	0.242713	1.21357		4700	4913	4806.5	132.021	120.716	116.727	3.98871		78.4634	75.8708	2.59259
blank	0.0872	0.0858	0.0865	0		0
Experiment 5
BCA-Standards
	OD 5621	OD 5622	Avg-OD 5622	Corrected-OD	BSA(µg/µl)
std-A	2.3205	2.2791	2.2998	2.21245	2
std-B	1.2953	1.3107	1.303	1.21565	1
std-C	0.756	0.7645	0.76025	0.6729	0.5
std-D	0.4448	0.4441	0.44445	0.3571	0.25
std-E	0.2808	0.307	0.2939	0.20655	0.125
std-F	0.2037	0.2156	0.20965	0.1223	0.0625
blank	0.0853	0.0894	0.08735	0	0
y = 1.0765x + 0.0914
R² = 0.9978																Relative Infectivity-% WT (ASV IN 1-323)
BCA values (Samples)					X=(Y-0.0914)/1.0765			Normalization
	OD 5621	OD 5622	Avg-OD 5622	Corrected-OD	Conc. (µg/µl)	Final conc. (µg/µl)		RLU1	RLU2	AVG -RLU	RLU/(BCA*30ul)	Corrected RLU/µg	AVG-corrected RLU/µg	Std Dev.		Percentage Infectivity	Average	Std Dev
												19.7827
Sham virus (1)	0.3328	0.3244	0.3286	0.24125	0.139201	0.696006		327	419	373	17.8638	-1.91884				-0.012013
Sham virus (2)	0.3222	0.324	0.3231	0.23575	0.134092	0.67046		440	433	436.5	21.7015	1.91884	1.77636e-15	1.91884		0.012013	0	0.012013
RSV-IN_1-323 (1)	0.335	0.3137	0.32435	0.237	0.135253	0.676266		301857	308675	305266	15046.7	15026.9				94.0766
RSV-IN_1-323 (2)	0.3	0.3015	0.30075	0.2134	0.11333	0.566651		285713	290195	287954	16938.9	16919.2	15973	946.141		105.923	100	5.92338
RSV-IN_1-269 (1)	0.296	0.3039	0.29995	0.2126	0.112587	0.562935		284478	288689	286584	16969.6	16949.8				106.115
RSV-IN_1-269 (2)	0.2868	0.2921	0.28945	0.2021	0.102833	0.514166		206285	212392	209338	13571.4	13551.6	15250.7	1699.1		84.8407	95.478	10.6373
RSV-IN_1-270 (1)	0.2919	0.3066	0.29925	0.2119	0.111937	0.559684		431226	416170	423698	25234.4	25214.6				157.857
RSV-IN_1-270 (2)	0.3044	0.3003	0.30235	0.215	0.114817	0.574083		435239	425843	430541	24998.8	24979	25096.8	117.785		156.383	157.12	0.737403
RSV-IN_1-272 (1)	0.3076	0.293	0.3003	0.21295	0.112912	0.564561		344724	382855	363790	21479.2	21459.4				134.348
RSV-IN_1-272 (2)	0.3003	0.3323	0.3163	0.22895	0.127775	0.638876		436205	428265	432235	22551.8	22532.1	21995.7	536.327		141.063	137.706	3.35771
RSV-IN_1-274 (1)	0.3082	0.3095	0.30885	0.2215	0.120855	0.604273		303454	293504	298479	16464.9	16445.1				102.956
RSV-IN_1-274 (2)	0.304	0.307	0.3055	0.21815	0.117743	0.588713		318837	350718	334778	18955.3	18935.5	17690.3	1245.21		118.547	110.751	7.79569
RSV-IN_1-278 (1)	0.3105	0.3092	0.30985	0.2225	0.121784	0.608918		398458	391711	395084	21627.7	21607.9				135.278
RSV-IN_1-278 (2)	0.315	0.305	0.31	0.22265	0.121923	0.609614		378941	361769	370355	20250.8	20231	20919.4	688.455		126.657	130.967	4.31012
RSV-IN_1-282 (1)	0.3097	0.3163	0.313	0.22565	0.12471	0.623549		323610	328468	326039	17429.2	17409.4				108.993
RSV-IN_1-282 (2)	0.3156	0.347	0.3313	0.24395	0.141709	0.708546		321486	315606	318546	14985.9	14966.1	16187.8	1221.66		93.6963	101.345	7.6483
RSV-IN_1-286 (1)	0.304	0.3009	0.30245	0.21275	0.0976543	0.488272		407776	410943	409360	27946.2	27903.4				69.1985
RSV-IN_1-286 (2)	0.3054	0.3167	0.31105	0.22135	0.106202	0.531011		767059	779246	773152	48533.4	48490.6	38197	10293.6		120.253	94.7259	25.5274
blank	0.0853	0.0894	0.08735	0		0

## Sheet: Figure 5c
		Relative infectivity (% 1-323(WT)) n=2
Experiment	Technical replicate	Sham	RSV-IN_1-323	RSV- IN_1-264	RSV-IN _1-266	RSV-IN_R263A	RSV-IN_R263K	RSV-IN_S262P	RSV-IN_S262R
1	1	0.00982228	109.328	0.225605	0.578416	21.4619	68.6349	0.451377	29.7798
	2	-0.00982228	90.6717	0.173744	0.494644	20.9205	46.2488	0.4316	27.3018
2	1	-0.00242258	105.324	0.0648901	0.189342	17.8461	42.8315	1.37531	18.4824
	2	0.00242258	94.676	0.061566	0.155051	17.2119	38.7268	0.84131	26.2778
Average		0	100	0.131451	0.354363	19.3601	49.1105	0.774899	25.4604
Experiment 1
BCA-Standards
	OD 5621	OD 5622	Avg-OD 5622	Corrected-OD	BSA(µg/µl)
std-A	2.1408	2.18	2.1604	2.0707	2
std-B	1.2886	1.2956	1.2921	1.2024	1
std-C	0.7814	0.7778	0.7796	0.6899	0.5
std-D	0.4741	0.4677	0.4709	0.3812	0.25
std-E	0.2828	0.2906	0.2867	0.197	0.125
std-F	0.1865	0.2073	0.1969	0.1072	0.0625
blank	0.089	0.0904	0.0897	0	0
y = 1.0061x + 0.1145
R² = 0.9921								RLU values = Primary luciferse data								Relative Infectivity-% WT (ASV IN 1-323)
BCA values (Samples)					X=(Y-0.1145)/1.0061			Normalization
	OD 5621	OD 5622	Avg-OD 5622	Corrected-OD	Conc. (µg/µl)	Final conc. (µg/µl)		RLU1	RLU2	AVG -RLU	RLU/(BCA*30ul)	Corrected RLU/µg	AVG-corrected RLU/µg	Std Dev.		Percentage Infectivity	Average	Std Dev
												42.7724
Sham virus (1)	0.2962	0.3028	0.2995	0.2098	0.0947222	0.473611		660	668	664	46.7332	3.96071				0.00982228
Sham virus (2)	0.3065	0.3117	0.3091	0.2194	0.104264	0.52132		589	625	607	38.8117	-3.96071	0	3.96071		-0.00982228	0	0.00982228
RSV-IN_1-323 (1)	0.302	0.3231	0.31255	0.22285	0.107693	0.538465		695726	729958	712842	44128	44085.2				109.328
RSV-IN_1-323 (2)	0.2925	0.3254	0.30895	0.21925	0.104115	0.520574		538282	605055	571668	36605	36562.2	40323.7	3761.51		90.6717	100	9.32829
RSV-IN_1-264 (1)	0.2998	0.307	0.3034	0.21605	0.115792	0.57896		959	980	969.5	55.8185	36.0358				0.225605
RSV-IN_1-264 (2)	0.3057	0.3145	0.3101	0.22275	0.122016	0.610079		817	923	870	47.5348	27.7521	31.894	4.14184		0.173744	0.199674	0.0259303
RSV-IN_1-266 (1)	0.2964	0.311	0.3037	0.21635	0.116071	0.580353		1932	1974	1953	112.173	92.3904				0.578416
RSV-IN_1-266 (2)	0.3046	0.3227	0.31365	0.2263	0.125314	0.626568		1882	1832	1857	98.7922	79.0095	85.7	6.69045		0.494644	0.53653	0.0418859
RSV-IN_R263A (1)	0.2961	0.3019	0.299	0.2093	0.0942252	0.471126		113959	131884	122922	8697	8654.23				21.4619
RSV-IN_R263A (2)	0.3001	0.3004	0.30025	0.21055	0.0954676	0.477338		115365	127467	121416	8478.68	8435.91	8545.07	109.157		20.9205	21.1912	0.270703
RSV-IN_R263K (1)	0.2851	0.3021	0.2936	0.2039	0.088858	0.44429		364049	374865	369457	27718.9	27676.1				68.6349
RSV-IN_R263K (2)	0.2882	0.3263	0.30725	0.21755	0.102425	0.512126		278654	295706	287180	18692	18649.2	23162.7	4513.45		46.2488	57.4419	11.193
RSV-IN_S262P (1)	0.2912	0.2988	0.295	0.2053	0.0902495	0.451247		3096	2990	3043	224.784	182.012				0.451377
RSV-IN_S262P (2)	0.3004	0.3029	0.30165	0.21195	0.0968592	0.484296		3196	3104	3150	216.81	174.037	178.025	3.98733		0.4316	0.441488	0.0098883
RSV-IN_S262R (1)	0.3035	0.3102	0.30685	0.21715	0.102028	0.510138		187926	180938	184432	12051.1	12008.3				29.7798
RSV-IN_S262R (2)	0.3223	0.3141	0.3182	0.2285	0.113309	0.566544		190540	185142	187841	11051.9	11009.1	11508.7	499.627		27.3018	28.5408	1.23904
blank	0.089	0.0904	0.0897	0		0
Experiment 2
BCA-Standards
	OD 5621	OD 5622	Avg-OD 5622	Corrected-OD	BSA(µg/µl)
std-A	2.1373	2.1374	2.13735	2.04865	2
std-B	1.2358	1.2254	1.2306	1.1419	1
std-C	0.7261	0.7229	0.7245	0.6358	0.5
std-D	0.426	0.426	0.426	0.3373	0.25
std-E	0.2622	0.2643	0.26325	0.17455	0.125
std-F	0.1941	0.1948	0.19445	0.10575	0.0625
blank	0.0887	0.0887	0.0887	0	0
y = 1.002x + 0.0831
R² = 0.9963																Relative Infectivity-% WT (ASV IN 1-323)
BCA values (Samples)					X=(Y-0.0831)/1.002			Normalization
	OD 5621	OD 5622	Avg-OD 5622	Corrected-OD	Conc. (µg/µl)	Final conc. (µg/µl)		RLU1	RLU2	AVG -RLU	RLU/(BCA*30ul)	Corrected RLU/µg	AVG-corrected RLU/µg	Std Dev.		Percentage Infectivity	Average	Std Dev
												35.6191
Sham virus (1)	0.2827	0.2867	0.2847	0.196	0.112675	0.563373		604	589	596.5	35.2934	-0.325702				-0.00242258
Sham virus (2)	0.292	0.2826	0.2873	0.1986	0.115269	0.576347		639	604	621.5	35.9448	0.325702	0	0.325702		0.00242258	0	0.00242258
RSV-IN_1-323 (1)	0.2999	0.2957	0.2978	0.2091	0.125749	0.628743		261623	273910	267766	14195.9	14160.3				105.324
RSV-IN_1-323 (2)	0.2988	0.286	0.2924	0.2037	0.120359	0.601796		229501	231390	230446	12764.3	12728.7	13444.5	715.782		94.676	100	5.32398
RSV-IN_1-264 (1)	0.2796	0.2865	0.28305	0.19435	0.111028	0.55514		781	696	738.5	44.3432	8.72413				0.0648901
RSV-IN_1-264 (2)	0.2844	0.2829	0.28365	0.19495	0.111627	0.558134		753	717	735	43.8963	8.27723	8.50068	0.223451		0.061566	0.0632281	0.00166203
RSV-IN_1-266 (1)	0.2829	0.2789	0.2809	0.1922	0.108882	0.544411		1008	987	997.5	61.0752	25.4561				0.189342
RSV-IN_1-266 (2)	0.2849	0.2972	0.29105	0.20235	0.119012	0.59506		1008	1008	1008	56.4649	20.8458	23.151	2.30513		0.155051	0.172197	0.0171455
RSV-IN_R263A (1)	0.2885	0.277	0.28275	0.19405	0.110729	0.553643		39956	40929	40442.5	2434.93	2399.31				17.8461
RSV-IN_R263A (2)	0.279	0.2787	0.27885	0.19015	0.106836	0.534182		37207	38102	37654.5	2349.67	2314.05	2356.68	42.6324		17.2119	17.529	0.3171
RSV-IN_R263K (1)	0.2769	0.2853	0.2811	0.1924	0.109082	0.545409		95998	93611	94804.5	5794.09	5758.47				42.8315
RSV-IN_R263K (2)	0.2786	0.2776	0.2781	0.1894	0.106088	0.530439		83868	82973	83420.5	5242.23	5206.61	5482.54	275.931		38.7268	40.7791	2.05237
RSV-IN_S262P (1)	0.2853	0.2784	0.28185	0.19315	0.10983	0.549152		3665	3601	3633	220.522	184.903				1.37531
RSV-IN_S262P (2)	0.2971	0.3154	0.30625	0.21755	0.134182	0.670908		3011	2976	2993.5	148.729	113.11	149.006	35.8966		0.84131	1.10831	0.266999
RSV-IN_S262R (1)	0.2868	0.2953	0.29105	0.20235	0.119012	0.59506		45460	44530	44995	2520.47	2484.86				18.4824
RSV-IN_S262R (2)	0.2893	0.302	0.29565	0.20695	0.123603	0.618014		65324	67000	66162	3568.53	3532.91	3008.88	524.027		26.2778	22.3801	3.89771
blank	0.0887	0.0887	0.0887	0		0
